# Supplementary material for: NIPAT as Non-Invasive Prenatal Paternity Testing Using a Panel of 861 SNVs
Source: Genes (Basel). 2023 Jan 25;14(2):312. doi: 10.3390/genes14020312 (PMC9957069; doi:10.3390/genes14020312)
Supplement: Supplementary file 1 [file genes-14-00312-s001.zip]

Archive with 3 entries (2 files):
- Supplementary Materials/
- Supplementary Materials/Supplementary Figure S1.pptx
- Supplementary Materials/Supplementary table S1.xlsx
