# Supplementary material for: NIPAT as Non-Invasive Prenatal Paternity Testing Using a Panel of 861 SNVs
Source: Genes (Basel). 2023 Jan 25;14(2):312. doi: 10.3390/genes14020312 (PMC9957069; doi:10.3390/genes14020312)
Supplement: Supplementary file 1 [file genes-14-00312-s001.zip › Supplementary Materials/Supplementary table S1.xlsx]

## Sheet: Sheet1
mother	father	CPI	log(cpi)	N° used low freq SNVs (1.5%-15%)
M1	F1	2.87095e+44	44.458	152
M1	F2	1.8531e-274	-273.732	152
M1	F3	3.42236e-224	-223.466	152
M1	F4	1.44967e-198	-197.839	152
M1	F5	6.1458e-266	-265.211	152
M1	F6	1.49097e-239	-238.827	152
M1	F7	5.40181e-220	-219.267	152
M1	F8	1.0949e-237	-236.961	152
M1	F9	2.91014e-276	-275.536	152
M2	F1	5.77572e-276	-275.238	131
M2	F2	6.45071e+59	59.8096	131
M2	F3	3.22287e-239	-238.492	131
M2	F4	6.80007e-191	-190.167	131
M2	F5	1.49911e-295	-294.824	131
M2	F6	1.98453e-250	-249.702	131
M2	F7	3.42391e-258	-257.465	130
M2	F8	4.62988e-270	-269.334	131
M2	F9	4.18025e-255	-254.379	131
M3	F1	3.01344e-201	-200.521	135
M3	F2	8.49606e-196	-195.071	135
M3	F3	5.41768e+34	34.7338	135
M3	F4	3.65513e-207	-206.437	135
M3	F5	3.97042e-248	-247.401	135
M3	F6	4.10992e-168	-167.386	135
M3	F7	4.58774e-229	-228.338	134
M3	F8	8.19082e-159	-158.087	135
M3	F9	3.91882e-163	-162.407	135
M4	F1	6.31362e-249	-248.2	136
M4	F2	3.92092e-249	-248.407	135
M4	F3	5.86148e-236	-235.232	136
M4	F4	4.15532e+61	61.6186	136
M4	F5	7.25809e-243	-242.139	136
M4	F6	2.49312e-234	-233.603	136
M4	F7	6.70667e-288	-287.173	136
M4	F8	7.90116e-207	-206.102	136
M4	F9	2.88444e-238	-237.54	136
M5	F1	5.35172e-230	-229.272	140
M5	F2	1.89575e-251	-250.722	140
M5	F3	1.28973e-188	-187.889	139
M5	F4	1.01535e-182	-181.993	140
M5	F5	4.55313e+55	55.6583	140
M5	F6	2.93851e-187	-186.532	140
M5	F7	4.1453e-227	-226.382	139
M5	F8	6.57511e-199	-198.182	140
M5	F9	6.42233e-251	-250.192	139
M6	F1	8.23625e-237	-236.084	140
M6	F2	5.89927e-200	-199.229	140
M6	F3	3.88696e-165	-164.41	140
M6	F4	5.59775e-176	-175.252	140
M6	F5	1.27929e-250	-249.893	140
M6	F6	2.10345e+53	53.3229	140
M6	F7	3.20714e-235	-234.494	140
M6	F8	4.26541e-237	-236.37	140
M6	F9	3.97446e-261	-260.401	140
M7	F1	0	-300	174
M7	F2	1.53613e-289	-288.814	174
M7	F3	0	-300	174
M7	F4	0	-300	174
M7	F5	0	-300	174
M7	F6	0	-300	174
M7	F7	2.33802e+85	85.3688	173
M7	F8	2.92608e-304	-300	174
M7	F9	0	-300	174
M8	F1	6.88909e-263	-262.162	139
M8	F2	8.43263e-260	-259.074	138
M8	F3	6.84123e-212	-211.165	139
M8	F4	1.19386e-258	-257.923	139
M8	F5	3.24049e-235	-234.489	139
M8	F6	1.40617e-256	-255.852	139
M8	F7	3.80343e-308	-300	139
M8	F8	3.06502e+64	64.4864	139
M8	F9	2.48041e-302	-299.989	139
M9	F1	0	-300	157
M9	F2	7.98607e-274	-273.098	156
M9	F3	8.26942e-254	-253.083	157
M9	F4	0	-300	157
M9	F5	0	-300	157
M9	F6	7.11919e-257	-256.148	157
M9	F7	5.39117e-307	-300	156
M9	F8	2.48298e-279	-278.605	157
M9	F9	4.60039e+73	73.6628	157
